# Supplementary material for: The Role of Equestrian Professionals in Saddle Fit for Horses and Riders in the United Kingdom
Source: Animals (Basel). 2024 Aug 28;14(17):2495. doi: 10.3390/ani14172495 (PMC11394139; doi:10.3390/ani14172495)
Supplement: Supplementary file 1 [file animals-14-02495-s001.zip]

Archive with 1 entries (1 files):
- animals-3146291-supplementary.pdf
